# Supplementary material for: High Myopia as a Risk Factor for Severe Liver Disease in Individuals with Liver Dysfunction: Evidence from a Prospective Cohort
Source: J Clin Med. 2025 Aug 19;14(16):5860. doi: 10.3390/jcm14165860 (PMC12387578; doi:10.3390/jcm14165860)
Supplement: Supplementary file 1 [file jcm-14-05860-s001.zip]

Archive with 1 entries (1 files):
- jcm-3790887-supplementary.pdf
